# Supplementary material for: Colorimetric Reverse Transcription Loop-Mediated Isothermal Amplification with Xylenol Orange Targeting Nucleocapsid Gene for Detection of Feline Coronavirus Infection
Source: Viruses. 2025 Mar 14;17(3):418. doi: 10.3390/v17030418 (PMC11946810; doi:10.3390/v17030418)
Supplement: Supplementary file 1 [file viruses-17-00418-s001.zip]

Archive with 1 entries (1 files):
- viruses-3476777-supplementary.pdf
